# Supplementary material for: Femtosecond-resolved imaging of a single-particle phase transition in energy-filtered ultrafast electron microscopy
Source: Sci Adv. 2023 Jan 27;9(4):eadd5375. doi: 10.1126/sciadv.add5375 (PMC9882981; doi:10.1126/sciadv.add5375)
Supplement: Supplementary file 2 — Movies S1 to S4 [file sciadv.add5375_movies_s1_to_s4.zip]

Archive with 4 entries (4 files):
- sciadv.add5375_movie_s1.mp4
- sciadv.add5375_movie_s2.mp4
- sciadv.add5375_movie_s3.mp4
- sciadv.add5375_movie_s4.mp4
